# Supplementary material for: Transcriptome/Degradome-Wide Discovery of MicroRNAs and Transcript Targets in Two Paulownia australis Genotypes
Source: PLoS One. 2014 Sep 8;9(9):e106736. doi: 10.1371/journal.pone.0106736 (PMC4157796; doi:10.1371/journal.pone.0106736)
Supplement: Table S1 — Quantitative RT-PCR validated miRNAs and their targets primers. (XLS) [file pone.0106736.s003.xls]

## Sheet: Sheet1
Table S1 qRT-PCR validated miRNAs and their primers
miRNA	sequence(5'-3')
pas-miR156c_RT	CTCAACTGGTGTCGTGGAGTCGGCAATTCAGTTGAGGTGCTCAC
pas-miR156c_F	ACACTCCAGCTGGGCTTGACAGAAGAGAG
pas-miR160a_RT	CTCAACTGGTGTCGTGGAGTCGGCAATTCAGTTGAGTGGCATAC
pas-miR160a_F	ACACTCCAGCTGGGTGCCTGGCTCCCTGT
pas-miR167_RT	CTCAACTGGTGTCGTGGAGTCGGCAATTCAGTTGAGTAGATCAT
pas-miR167_F	ACACTCCAGCTGGGTGAAGCTGCCAGCAT
pas-miR171a	CTCAACTGGTGTCGTGGAGTCGGCAATTCAGTTGAGGATATTGG
pas-miR171a	ACACTCCAGCTGGGTGATTGAGCCGCGCC
pas-miR319a-3p_RT	CTCAACTGGTGTCGTGGAGTCGGCAATTCAGTTGAGAAGGAGCT
pas-miR319a-3p_F	ACACTCCAGCTGGGTTGGACTGAAGGGAG
pas-miR398a-3p_RT	CTCAACTGGTGTCGTGGAGTCGGCAATTCAGTTGAGCAGGGGCG
pas-miR398a-3p_F	ACACTCCAGCTGGGCATGTTCTCAGGTCG
pas-mir1_RT	CTCAACTGGTGTCGTGGAGTCGGCAATTCAGTTGAGCAACCGCC
pas-mir1_F	ACACTCCAGCTGGGTTATACATTGAAACG
pas-mir3_RT	CTCAACTGGTGTCGTGGAGTCGGCAATTCAGTTGAGAATTATTG
pas-mir3_F	ACACTCCAGCTGGGCATATTTCAACTGCA
pas-mir14_RT	CTCAACTGGTGTCGTGGAGTCGGCAATTCAGTTGAGGCCTCATC
pas-mir14_F	ACACTCCAGCTGGGTTGGTCGCAGGAGAG
pas-mir22-3p_RT	CTCAACTGGTGTCGTGGAGTCGGCAATTCAGTTGAGTGCTTCTG
pas-mir22-3p_F	ACACTCCAGCTGGGTCGTGTGATGATCA
pas-miR397a-5p_RT	CTCAACTGGTGTCGTGGAGTCGGCAATTCAGTTGAGTATCATCA
pas-miR397a-5p_F	ACACTCCAGCTGGGTTGAGTGCAGCGTTG
pas-miR408a-3p_RT	CTCAACTGGTGTCGTGGAGTCGGCAATTCAGTTGAGGCCAGGGA
pas-miR408a-3p_F	ACACTCCAGCTGGGATGCACTGCCTCTTC
uni	TGGTGTCGTGGAGTCG
u6_F	CTCGCTTCGGCAGCACA
u6_RT	AACGCTTCACGAATTTGCGT
qRT-PCR validated miRNAs target genes primers.
miRNA target	sequence(5'-3')
CL11428.Contig2_F	AGAGAACGCAATGGCAATCG
CL11428.Contig2_R	GTCTTTGAGTGAACATCGCATAC
CL5129.Contig2_F	TGGATGATTGTTGATGATGGAG
CL5129.Contig2_R	ACGGAAGAGTCAGTAGAAGC
CL4211.Contig3_F	ATTCTCACTGGCGTTCTG
CL4211.Contig3_R	CCGTTAATTGCTTCATTGC
CL6407.Contig9_F	TTCGTGCTGCTCCAACCTTC
CL6407.Contig9_R	CAACCTGCTCGCTGTGACC
CL3173.Contig7_F	CGTGGTTGGTGGAATTGGTATC
CL3173.Contig7_R	GTTGCTGAGAAGTGTTGGTATCG
CL11603.Contig1_F	TCTGACCATACCGCTGAATAAC
CL11603.Contig1_R	GCCTGAGGAGAACGAATGC
CL11078.Contig2_F	TGGTGGTTCTGCTTCTAC
CL11078.Contig2_R	TCAAGAGATGGAGGAATGG
CL10503.Contig1_F	AATACTACTACTGCCGACATC
CL10503.Contig1_R	AGACTGAGAATTGAGTTGAGG
CL11078.Contig3_F	AGTTGCTTCCTCCTTATCTG
CL11078.Contig3_R	TGTTGCTGTTGCTGATGG
CL9103.Contig3_F	AGAAGAAGAAGAAGAAGAGGAAC
CL9103.Contig3_R	TGTGGTGGTGACTGTTGG
Unigene9061_F	TGGAAGTCGGGTTGATGTG
Unigene9061_R	GGTGGTGCTGCTGTATGG
CL1197.Contig2_F	TCCTGCTGCTGCTTCTTC
CL1197.Contig2_R	GTGGTGGTGGTGGTATCG
