# Supplementary material for: Transcriptome/Degradome-Wide Discovery of MicroRNAs and Transcript Targets in Two Paulownia australis Genotypes
Source: PLoS One. 2014 Sep 8;9(9):e106736. doi: 10.1371/journal.pone.0106736 (PMC4157796; doi:10.1371/journal.pone.0106736)
Supplement: Table S3 — The sequences of conserved miRNAs identified from P. australis . (XLSX) [file pone.0106736.s005.xlsx]

## Sheet: Sheet1
Table S3 The sequences of conserved miRNAs identified from P. australis
miRNA	Reference sequence	Sequence	Length	expression		TMP		MiRNA* Sequence	Location
				PA2	PA4	PA2 -std	PA4 -std
pas-miR169a-3p	zma-miR169r-3p	GGCAAGTTGTCTTTGGCTACA	21	252	142	23.5706	13.2553	CAGCCAAGGATGACTTGCCGG	CL4639.Contig1_All:286:414:-
pas-miR169b-3p	zma-miR169r-3p	GGCAAGTTGTCTTTGGCTACA	21	244	0	22.8224	0.01	CAGCCAAGGATGACTTGCCGG	CL9149.Contig1_All:89:194:-
pas-miR169c-3p	zma-miR169r-3p	GGCAAGTTGTCTTTGGCTACA	21	244	0	22.8224	0.01	CAGCCAAGGATGACTTGCCGG	CL9149.Contig2_All:89:208:-
pas-miR169d	sbi-miR169o	TAGCCAAGGATTTTTGCGTG	20	18	26	1.68362	2.42702		CL10325.Contig1_All:997:1108:-
pas-miR169e	sbi-miR169o	TAGCCAAGGATTTTTGCGTG	20	18	26	1.68362	2.42702		CL10325.Contig2_All:62:173:+
pas-miR159-3p	ath-miR159a	TTTGGATTGAAGGGAGCTCTA	21	117706	141387	11009.5	13198	GAGCTCCTTGAAGTCCAATAG	Unigene6150_All:518:727:-
pas-miR319a-3p	ath-miR319c	TTGGACTGAAGGGAGCTCCTT	21	1312	85	122.717	7.93448	AGAGCTTCCTTCAGCCCACTC	Unigene16831_All:345:557:-
pas-miR408a-3p	ath-miR408	ATGCACTGCCTCTTCCCTGGC	21	1475	6263	137.963	584.631	CGGGGACGAGGCAGAGCATGG	CL10538.Contig1_All:3007:3130:-
pas-miR408b-3p	ath-miR408	ATGCACTGCCTCTTCCCTGGC	21	1475	6263	137.963	584.631	CGGGGACGAGGCAGAGCATGG	Unigene1836_All:401:525:+
pas-miR396a	ath-miR396a	TTCCACAGCTTTCTTGAACTG	21	7879	6831	736.956	637.652	GTTCAATAAAGCTGTGGGAAG	Unigene14154_All:191:334:-
pas-miR396b	ath-miR396b	TTCCACAGCTTTCTTGAACTT	21	2808	3441	262.644	321.207	TTCAAGAAAGCTGTGGGAAA	Unigene4073_All:402:535:-
pas-miR396c-3p	gma-miR396a-3p	TTCAACAAAGCTGTGGGAAG	21	0	30	0.01	2.80041		CL11753.Contig1_All:239:324:-
pas-miR396d-3p	gma-miR396a-3p	TTCAACAAAGCTGTGGGAAG	21	0	30	0.01	2.80041		CL11753.Contig2_All:411:496:-
pas-miR397a	mdm-miR397a	TTGAGTGCAGCGTTGATGATA	21	676	6543	63.2292	610.769	TCATTAACGCTGCATTCAATA	CL12013.Contig1_All:8:146:+
pas-miR397b	mdm-miR397a	TTGAGTGCAGCGTTGATGATA	21	678	6601	63.4162	616.183	TCATTAACGCTGCATTCAATA	CL1492.Contig2_All:236:373:+
pas-miR398a-3p	osa-miR398b	CATGTTCTCAGGTCGCCCCTG	21	532	3071	49.7602	286.668	GGGGCAACATGAGAACATATA	CL2489.Contig4_All:1149:1264:-
pas-miR398b-3p	osa-miR398b	CATGTTCTCAGGTCGCCCCTG	21	532	3071	49.7602	286.668	GGGGCAACATGAGAACATATA	Unigene34092_All:1792:1907:-
pas-miR398c-3p	osa-miR398b	CATGTTCTCAGGTCGCCCCTG	21	532	3071	49.7602	286.668	GGGGCAACATGAGAACATATA	Unigene34093_All:96:211:-
pas-miR166a-3p	ath-miR166a	TCGGACCAGGCTTCATTCCCC	21	178621	189900	16707.2	17726.6	GGAATGTTGTCTGGCTCGAGG	CL12702.Contig1_All:61:207:+
pas-miR166b-3p	ath-miR166a	TCGGACCAGGCTTCATTCCCC	21	180817	192950	16912.6	18011.3	GGAATGTTGGCTGGCTCGAGG	Unigene20668_All:186:315:-
pas-miR166c-3p	gma-miR166h-3p	TCTCGGACCAGGCTTCATTCC	21	550961	563946	51533.7	52642.6	GGAATGTTGTCTGGCTCGAGG	Unigene20668_All:1:126:-
pas-miR166d-3p	gma-miR166h-3p	TCTCGGACCAGGCTTCATTCC	21	422623	424471	39529.7	39623	AATGGAGGCTGTTCCTAGATC	Unigene15923_All:186:312:-
pas-miR166e-3p	osa-miR166g-3p	TCGGACCAGGCTTCATTCCTC	21	50932	51265	4763.89	4785.43	GGGATGTTGGCTGGCTCGACG	Unigene3671_All:206:339:+
pas-miR160a	ath-miR160a	TGCCTGGCTCCCTGTATGCCA	21	718	1445	67.1576	134.886	GCGTACGAGGAGCCAAGCATG	Unigene6994_All:231:341:-
pas-miR160b	ppt-miR160g	TGCCTGGCTCCTTGTATGCCA	21	30	40	2.80603	3.73387		CL1711.Contig13_All:63:160:+
pas-miR160c	ppt-miR160g	TGCCTGGCTCCTTGTATGCCA	21	30	40	2.80603	3.73387		CL1711.Contig5_All:63:160:+
pas-miR160d	ppt-miR160g	TGCCTGGCTCCTTGTATGCCA	21	30	40	2.80603	3.73387		CL1711.Contig6_All:63:160:+
pas-miR160e	ppt-miR160g	TGCCTGGCTCCTTGTATGCCA	21	30	40	2.80603	3.73387		CL1711.Contig7_All:63:160:+
pas-miR160f	ppt-miR160g	TGCCTGGCTCCTTGTATGCCA	21	30	40	2.80603	3.73387		CL1711.Contig8_All:63:160:+
pas-miR156a	ath-miR156a	TGACAGAAGAGAGTGAGCAC	21	2251	3231	210.546	301.604		CL2979.Contig2_All:1005:1229:-
pas-miR156b	ath-miR156a	TGACAGAAGAGAGTGAGCAC	21	2251	3221	210.546	300.67	TGCTCACTTCTTTTCTGTCAGC	Unigene9024_All:456:577:-
pas-miR156c	ath-miR156a	TGACAGAAGAGAGTGAGCAC	21	1349	2284	126.178	213.204	GCTCACTTCTCTTTCTGTCAGC	CL2767.Contig3_All:1865:1989:-
pas-miR156d	ath-miR156a	TGACAGAAGAGAGTGAGCAC	21	1349	2284	126.178	213.204	GCTCACTTCTCTTTCTGTCAGC	CL2767.Contig9_All:2234:2358:-
pas-miR164	ath-miR164a	TGGAGAAGCAGGGCACGTGCA	21	396	284	37.0396	26.5105	CACGTGCTCCCCTTCTCCAAC	Unigene30453_All:46:158:+
pas-miR167	ath-miR167a	TGAAGCTGCCAGCATGATCTA	21	509	864	47.6089	80.6517	GGTCATGCTCTGACAGCATCACT	Unigene14295_All:64:225:+
pas-miR168a	ath-miR168a	TCGCTTGGTGCAGGTCGGGAA	21	1893	2713	177.06	253.25	CCCGCCTTGCATCAACTGAAT	Unigene7124_All:122:345:+
pas-miR168b	ath-miR168a	TCGCTTGGTGCAGGTCGGGAA	21	1895	2712	177.247	253.157	CCTGCCTTGCATCAACTGAAT	Unigene970_All:146:331:-
pas-miR2118a-3p	gma-miR2118a-3p	CTGCCGATTCCTCCCATTCCACT	23	109	136	10.1952	12.6952		CL3624.Contig1_All:49:153:+
pas-miR2118b-3p	gma-miR2118a-3p	CTGCCGATTCCTCCCATTCCACT	23	109	136	10.1952	12.6952		CL3624.Contig2_All:573:677:-
pas-miR482a-3p	sly-miR482a	TTTCCAACTCCACCCATTCCTA	21	4727	6806	442.136	635.319		CL8887.Contig1_All:116:220:+
pas-miR482b-3p	sly-miR482a	TTTCCAATTCCACCCATCCCAA	21	4529	4723	423.617	440.877		Unigene10130_All:80:188:+
pas-miR482c-3p	sly-miR482a	TTTCCAACTCCACCCATTCCTA	21	4728	6804	442.23	635.132		Unigene11486_All:128:240:+
pas-miR171a	ath-miR171a	TGATTGAGCCGCGCCAATATC	21	0	10	0.01	0.933469		CL10503.Contig2_All:593:787:-
pas-miR171b	ath-miR171a	TGATTGAGCCGCGCCAATATC	21	0	8	0.01	0.746775		CL11078.Contig1_All:1767:1908:-
pas-miR171c	ath-miR171a	TGATTGAGCCGCGCCAATATC	21	0	8	0.01	0.746775		CL11078.Contig2_All:1614:1755:-
