# Supplementary material for: Transcriptome/Degradome-Wide Discovery of MicroRNAs and Transcript Targets in Two Paulownia australis Genotypes
Source: PLoS One. 2014 Sep 8;9(9):e106736. doi: 10.1371/journal.pone.0106736 (PMC4157796; doi:10.1371/journal.pone.0106736)
Supplement: Table S4 — The sequences of novel miRNAs identified from P. australis . (XLSX) [file pone.0106736.s006.xlsx]

## Sheet: Sheet1
Table S4 The sequences of novel miRNAs identified from P. australis
miRNA	Seq（5P/3P）	Length	MFE	miRNA* sequences	sequences	struct	location
pas-mir1	TTATACATTGAAACGGCGGTTG	22	-40.3	ACCGCCTTTCTATGTATAACG	CTGTTATACATTGAAACGGCGGTTGAGAAGGGGTGGCAACGAGTTATCTTTATCTCCTCCATCTGCACCGCCTTTCTATGTATAACGAGATGGATCAGGGTCCCTCT	.((((((((((.((((.((((((..(((.((((.((....(((....)))...)).)))).)))..)))))))))).))))))))))(((.((((....)))).)))	CL11645.Contig2_All:1:107:+
pas-mir2	TTAACGCTGCATTCAATAATG	21	-55.3		AGAGCTTGAAAACCTCATTGAGTGCAGCGTTGATGATATGGTCGTTCGTTTTTGTTCGATGGATCCCTTTAGTTCATCATTTTACGAATGTCGTTTCATTAACGCTGCATTCAATAATGTTTTTAACTC	.(((.((((((((...((((((((((((((((((((.((((.(((((((........(((((((.......))))))).....))))))))))).))))))))))))))))))))...)))))))))))	CL12013.Contig1_All:11:139:+
pas-mir3	CATATTTCAACTGCAATAATT	21	-79.9	TTGTTGCAGTTAACATATGGC	ATTTCTTCCTTATGTCAGTTGCCTCTATAATAAGAGAAAGGACCATATTTCAACTGCAATAATTTGGTAGCTTTGGTTGTACTACTTAAACATAATCAAAGAAGGAGTCAATGTTGCAGCGATACAAATTAGGACTCGAAGTTCCCATGCACACTAAAGGCCAAGACCAGAAACTTGAAGTTCCCAAGCACACTAAAGGCCAAGACCAGAAGGAGCTTCAACCATCATTTATAAAGTCGGGCCAAGATCTTTTGTGTTCAAATAATCCAACGACCATAGCAACTAAATTGTTGCAGTTAACATATGGCTCTGAAGAAA	.(((((((..............((((......))))...(((((((((...(((((((((((((((((.(((.(((((((.((.(((...........))).))(((((....(((........))).....))))).....................((((..(((..((...((((((((((........((........)).......))))))))))...)).........))).))))..(((..((((....))))..)))..))))))).))).)))))))))))))))))...)))))).))))))))))	CL2559.Contig2_All:286:603:-
pas-mir4a	TTAAAGTCGTTACCTAGGGTAGC	23	-45.9		AAATAATCGGTTAAAGTCGTTACCTAGGGTAGCAATTTTGCAAAAGTTCAAAGTTGCTAACTTTTGCAAAGTTGCTAACTAAGGCAGCTGACTTTGCATAAAGTCTCTATTTTGGGTAGCAATTTTGCTCAAAATTT	.........((.(((((((((.(((.((.(((((((((((((((((((((....))..))))))))))))))))))).)).))).))).))))))))...........(((((((((((.....)))))))))))..	CL4479.Contig1_All:6:142:+
pas-mir4b	TTAAAGTCGTTACCTAGGGTAGC	23	-45.9		AAATAATCGGTTAAAGTCGTTACCTAGGGTAGCAATTTTGCAAAAGTTCAAAGTTGCTAACTTTTGCAAAGTTGCTAACTAAGGCAGCTGACTTTGCATAAAGTCTCTATTTTGGGTAGCAATTTTGCTCAAAATTT	.........((.(((((((((.(((.((.(((((((((((((((((((((....))..))))))))))))))))))).)).))).))).))))))))...........(((((((((((.....)))))))))))..	CL4479.Contig2_All:827:963:-
pas-mir5a	TAAGTAATGCAAATCAACGACC	22	-54.5	CTGTTGATTTGCATTACTTTGC	CATATGTAGTTATGCAGAGATAAGTAATGCAAATCAACGACCCAGAAAAATCAAGTTTGACTCCAACTACTGGAAACTTGTAGGTCATTTTGGGCTGTTGATTTGCATTACTTTGCCTTGCATCATTGCAGACGCT	....((((((.((((((.(..((((((((((((((((((.(((((((....((((((....((((.....)))))))))).......))))))).))))))))))))))))))..).)))))).))))))......	CL5145.Contig1_All:50:185:+
pas-mir5b	TAAGTAATGCAAATCAACGACC	22	-54.5	CTGTTGATTTGCATTACTTTGC	CATATGTAGTTATGCAGAGATAAGTAATGCAAATCAACGACCCAGAAAAATCAAGTTTGACTCCAACTACTGGAAACTTGTAGGTCATTTTGGGCTGTTGATTTGCATTACTTTGCCTTGCATCATTGCAGAGACT	....((((((.((((((.(..((((((((((((((((((.(((((((....((((((....((((.....)))))))))).......))))))).))))))))))))))))))..).)))))).))))))......	CL5145.Contig3_All:410:545:-
pas-mir6a-3p	TTTCCGATGCCTCCCATACCGA	22	-50.7	GGGTTGGGAGTGATGGGAAAGG	GTCGGAAGCGCTCGGGTTGGGAGTGATGGGAAAGGCTTCCTTCAAATTACTGAATATTCCTTTCCGATGCCTCCCATACCGAAGGCTTCCGA	.((((((((..((((..((((((..((.(((((((.....((((......))))....))))))).))..))))))..))))..))))))))	CL5429.Contig1_All:1380:1471:-
pas-mir6b-3p	TTTCCGATGCCTCCCATACCGA	22	-50.7	GGGTTGGGAGTGATGGGAAAGG	GTCGGAAGCGCTCGGGTTGGGAGTGATGGGAAAGGCTTCCTTCAAATTACTGAATATTCCTTTCCGATGCCTCCCATACCGAAGGCTTCCGA	.((((((((..((((..((((((..((.(((((((.....((((......))))....))))))).))..))))))..))))..))))))))	CL5429.Contig2_All:773:864:-
pas-mir6c-3p	TTTCCGATGCCTCCCATACCGA	22	-47.5	GGGTTGGGAGTGATGGGAAAGG	GGAAGCGCTCGGGTTGGGAGTGATGGGAAAGGTTTCCTTCAAATTACGGAATATTCCTTTCCGATGCCTCCCATACCGAAGGCTTCCG	((((((..((((..((((((..((.(((((((.((((..........))))....))))))).))..))))))..))))..)))))).	CL5429.Contig3_All:856:943:-
pas-mir7-3p	TCGGGTTGCTGGCCCACGGCGCC	23	-77.7	CGCCGTGTTCCACGTCCCGTGC	CGATCGGCCCGAACGTCCCGTTTCCGCCTTGTGCCGCGCCCCTCGGGGCTGCGGCGTGGGGTGGACCTCAAAGCGTCCGCCGTGTTCCACGTCCCGTGCACGCACACACGTGCTCGGGTTGCTGGCCCACGGCGCCGCGCTCGATC	.(((((.....((((...))))(((((((((((((((((((....)))).)))))))))))))))......(((((.(((((((..(((((.((((.(((((......))))).)))).)).)))..)))))))..))))))))))	CL6852.Contig1_All:2034:2179:-
pas-mir8a-3p	TCGTGTGATGATCAGAAGCATA	22	-30.8		TATCTTATGCTGTCTCTTCTGTTATCATTGATGTTGCTTAATTTACCTATACTTATTTCTTAGCTGTGAAAAGTTGAGAAAGGGGGTGGTCGTGTGATGATCAGAAGCATAGTTCAAATGA	........(((((..(((((((((((((((((...........(((((.......((((((((((......))))))))))..))))))))).))))))).)))))).)))))........	CL9082.Contig2_All:742:862:+
pas-mir8b-3p	TCGTGTGATGATCAGAAGCATA	22	-30.8		TATCTTATGCTGTCTCTTCTGTTATCATTGATGTTGCTTAATTTACCTATACTTATTTCTTAGCTGTGAAAAGTTGAGAAAGGGGGTGGTCGTGTGATGATCAGAAGCATAGTTCAAATGA	........(((((..(((((((((((((((((...........(((((.......((((((((((......))))))))))..))))))))).))))))).)))))).)))))........	CL9082.Contig3_All:2942:3062:-
pas-mir9	AAAATTCTAAGTTCTGAAACCT	22	-53.8		GTAATTATTTAAAATTCTAAGTTCTGAAACCTCCTAAAGTGATAGTCCTAACTAGAGCATATAGAAGTGAAGGCGCTGCATGTAATTGGGCTAGTGGTGTGGCAGCCTGGCGGGAAGAGCAAGTTTTGATGAGTTAGTGAATTTTTCACAAGTTGTCCGTATTTTGTGGCTGGAAATTAAATCATGTGTAATTTTTAGCAGGTTGCAGAACTAGAA	..............(((((.((((((.(((((......((..((((....))))..))............(((((((((((...............))))))).)))).((((.....((((.((.(((.(((((....))))).))).)).))))))))........(((((((((((.........)))))))))))))))).)))))))))))	Unigene11555_All:170:385:+
pas-mir10-3p	TTGCATTCCCTCAGTCGGACA	21	-142.5		TCTTGACAAATGTCCGACTGAGGGAATGCAACTAACATGAAACGATTGGCACATTCAGCAAAATGAGAGAACCAGAGCCATGCCTTGACATCTTGTTTGCAAAACTCACAATCTGTTCCCATAAACTGTGAGTTCTGCGAACAACACATCAATCCACGGCTCTGGCTCTATCATTCTGCTGAATGCGACCAGTCGTTTCATGTTAATTGCATTCCCTCAGTCGGACAATTGTCAAAA	..(((((((.(((((((((((((((((((((.((((((((((((((((((.(((((((((.(((((.(((.((((((((.((..((((....(((((((((.((((((((....(((......))))))))))).)))))))))....))))..)).)))))))).))).))))).))))))))).).))))))))))))))))).))))))))))))))))))))).)))))))..	Unigene13253_All:135:371:-
pas-mir11-3p	ATAACTAGTTGGCATGCCACT	21	-58.9		AGGAGTAACTAGTGGCATCCAATTAATTATTCTCCGACCATTTGCAAGTATACACATGTAAAACAAGGTGCCCAAAAATACTAGAATGTTTACCTTGCTATTAGTTGGGGAATAACTAGTTGGCATGCCACTAGTTATGCCG	.((.(((((((((((((((((((((.((((((((((((..((((((.((....)).)))))).(((((((..((............))..)))))))......)))))))))))).))))))).)))))))))))))).)).	Unigene2363_All:53:194:+
pas-mir12	TACTTTTACGGAGAGAAGCTC	21	-55.8		CACACACCCCTACTTTTACGGAGAGAAGCTCAAATTCTGTTCTATATAAATCGAAATAGGAAATGAAAGGCTTTCAGAGGCGAATTTATCACTGATTCAACCTATTACGAACCCAAATGTCATAATAAATTGTAAACCGAATTTGAGCTTCTCTCTGTAAAAGTGTGGTTCTGAG	..((...((.(((((((((((((((((((((((((((.(((.((((....(((.((((((...((((......((((.((........)).)))))))).)))))).)))....................))))))).))))))))))))))))))))))))))).))...))..	Unigene27263_All:76:250:+
pas-mir13-3p	CCGGCGTCGTCATTGCACCAC	21	-57.8	GGTGCAATGGGAGACGCCGAGA	CTAGCAACATGGTTGTTTGTGGTGCAATGGGAGACGCCGAGATGGTACCATTTCTGCAGTCCAACCCGGCGTCGTCATTGCACCACTGACAACCATATGTTGCCTC	...((((((((((((((.((((((((((((..(((((((.(.(((.((..........))))).).))))))).)))))))))))).))))))))..))))))...	Unigene38457_All:142:247:-
pas-mir14	TTGGTCGCAGGAGAGATGAGGC	22	-41.5	CTCATCTCCCCTCGACTCAAG	GAAAGGGACTTTGGTCGCAGGAGAGATGAGGCTCCTGATGCAATTTGATGAATGTTAGATTAAGCCTCATCTCCCCTCGACTCAAGCCCCTCCT	...((((.(((.(((((.(((.(((((((((((........((((((((....)))))))).))))))))))).)))))))).))).))))...	Unigene5678_All:56:149:+
pas-mir15a	AGCTGCTGATTTATGGATCCC	21	-42.7	CTTGCATATGTCAGGAGCTTG	CTGGGAAGAATAAGCTGCTGATTTATGGATCCCTCAGCCCTATCCATAGTTAGATGATAATTGGATGGGTTTGTGGCTTGCATATGTCAGGAGCTTGAATTACCCGT	.((((.....((((((.(((((.((((.(..((.(((.((((((((..((((.....)))))))))))).))).))..).)))).))))).)))))).....)))).	Unigene6150_All:571:677:-
pas-mir16a-3p	TATTTCTGAAAGCACGGTACC	21	-79.5		TTTGCAAGTTTGGTATCATACTTTTTAAAATAGTCAAATTTAGTTCCATATATCAGCTTTTAATTGCACTTTTGTTCCGGAAAAATTATTGTGCAGTTGAATTGATAAGATAACTGTGGAACCAAAAGTGCAAAAGTGCAGGAGGAGAGAGGTTGATATGAGACTAAATTTGGCTATTTCTGAAAGCACGGTACCAAACTTGCAA	.((((((((((((((((...(((((..((((((((((((((((((...(((((((((((((..((((((((((((...((........((.((((((((...........)))))))).))))......))))))))))))......))))))))))))).))))))))))))))))))..)))))...))))))))))))))))	CL1410.Contig10_All:2621:2825:-
pas-mir16b-3p	TATTTCTGAAAGCACGGTACC	21	-79.5		TTTGCAAGTTTGGTATCATACTTTTTAAAATAGTCAAATTTAGTTCCATATATCAGCTTTTAATTGCACTTTTGTTCCGGAAAAATTATTGTGCAGTTGAATTGATAAGATAACTGTGGAACCAAAAGTGCAAAAGTGCAGGAGGAGAGAGGTTGATATGAGACTAAATTTGGCTATTTCTGAAAGCACGGTACCAAACTTGCAA	.((((((((((((((((...(((((..((((((((((((((((((...(((((((((((((..((((((((((((...((........((.((((((((...........)))))))).))))......))))))))))))......))))))))))))).))))))))))))))))))..)))))...))))))))))))))))	CL1410.Contig11_All:2763:2967:-
pas-mir16c-3p	TATTTCTGAAAGCACGGTACC	21	-79.5		TTTGCAAGTTTGGTATCATACTTTTTAAAATAGTCAAATTTAGTTCCATATATCAGCTTTTAATTGCACTTTTGTTCCGGAAAAATTATTGTGCAGTTGAATTGATAAGATAACTGTGGAACCAAAAGTGCAAAAGTGCAGGAGGAGAGAGGTTGATATGAGACTAAATTTGGCTATTTCTGAAAGCACGGTACCAAACTTGCAA	.((((((((((((((((...(((((..((((((((((((((((((...(((((((((((((..((((((((((((...((........((.((((((((...........)))))))).))))......))))))))))))......))))))))))))).))))))))))))))))))..)))))...))))))))))))))))	CL1410.Contig14_All:1774:1978:-
pas-mir17-3p	GGCAGATGATGAGATGTTTGAAA	23	-74.6	AGCTGCCAGCTTGATCTGAATTA	TTTTGCACCTTTTTGGCTTTATCATTGCTGTCCCCCCTTTTTATGTGTTATTTCCTATTGAACTTACTGCCTTCTATGAGAATGGAGTTTTGAATCTGACTTGTAGAGTATTAGTGACTGGCTTGTTGTTCAATACAAATGTTTGGATTTGTATTGCACAACTTCGCTGTTTGGGATCAGCAGGAGTGGTTTTCTCCCATTTTGTTTCTATAATATTATTTTGTTTACTTGTTGATGATGTGTCATTTTGTTTTGCTTTGAGAATTTGGGATTTTTGCTTGATATTCTCATTCCATTAAAACTTTTTGGGGCAGATGATGAGATGTTTGAAATTGTGCTTAT	....((((.((((.(((....(((((((((((((...........((((..((((....((((((((((..(((((((((..((((........)))).)))))))))...))))))..(((..(((((.((((((((((......)))))))))).)))))...)))))))))))..))))((((.......))))...............((((((((.............))))))))........((((((...((((((((((((.......))))).)))))))......)))))).....))))))).))))))...))).))))..))))....	CL1522.Contig1_All:766:1107:-
pas-mir18-3p	CATCAGGTCATCTGGCAGCTTCA	23	-41.7		TGGTTTGAGAGGTTAAGCTGCCAGCTTGATCTGAATTACTGGAGTTGAAGTGAACTTTCAAGATTTGGTTCCATCAGGTCATCTGGCAGCTTCAATCACTCACC	.(((..(((.((((((((((((((..((((((((...((((((.((((((.....))))))..))))))....)))))))).)))))))))).)))).))))))	CL1911.Contig1_All:261:364:+
pas-mir19-3p	CACTCGTAGAATGGACAGACC	21	-32.9		AGCGGGAGGCGTTTGGTTCTGTTCTTTCTGCCTGAAGTTAAGAAGTGTCAAAGTGGAAATTTAAGTTTGAGAAGAGTTCCACAAAGCCCAACTAACTCCAAGGCCAAATAGCCCAACTCCACTCGTAGAATGGACAGACCAGTAATTAGC	.(((.....)))(((((.((((((.((((((.((.((((......(.(((((.(.........).))))).).(((((...............)))))...(((......))).)))).))...)))))).)))))))))))........	CL2702.Contig1_All:85:234:+
pas-mir20-3p	TTTCGCTCTCTTCTTTTCATG	21	-79.1	TGGATAGGTAGAGAGTGGGTTG	AAGAGACTTCCATGGATAGGTAGAGAGTGGGTTGCAGCCAAGGATGACTTGCCGGTGATCTTGCAAATTACGACGTAATTTGCACAATAAAAATTATCCACGGGCAAGTTGTCTTTGGCTACATTTCGCTCTCTTCTTTTCATGTGAGTCTCGA	..(((((((.((((((.(((.((((((((((.((.((((((((((((((((((.(((((..((((((((((...))))))))))..))..........))).)))))))))))))))))).)).))))))))))))).)))))).)))))))..	CL4639.Contig1_All:275:428:-
pas-mir21a	CCATTGGTGGTATCAAGATCT	21	-65.2	TTTTGATACCATCAACGGTGG	ATGGAGCGGCGGCGCCGCCACCATTGGTGGTATCAAGATCTGCCGAGGGTTCCTTAACAGTGAACTCCAGTGCCCGATTTTGATACCATCAACGGTGGTAGCTCCGCCCTTCGCCTCC	.(((((.(((((.((.((((((.(((((((((((((((((.(((..((((((((....)).))))))..).))..))))))))))))))))).)))))).)).)))))))))).....	CL6650.Contig1_All:93:210:-
pas-mir21b	CCATTGGTGGTATCAAGATCT	21	-65.2	TTTTGATACCATCAACGGTGG	ATGGAGCGGCGGCGCCGCCACCATTGGTGGTATCAAGATCTGCCGAGGGTTCCTTAACAGTGAACTCCAGTGCCCGATTTTGATACCATCAACGGTGGTAGCTCCGCCCTTCGCCTCC	.(((((.(((((.((.((((((.(((((((((((((((((.(((..((((((((....)).))))))..).))..))))))))))))))))).)))))).)).)))))))))).....	CL6650.Contig2_All:93:210:-
pas-mir22-3p	TCGTGTGATGATCAGAAGCA	20	-30.8		TCTTATGCTGTCTCTTCTGTTATCATTGATGTTGCTTAATTTACCTATACTTATTTCTTAGCTGTGAAAAGTTGAGAAAGGGGGTGGTCGTGTGATGATCAGAAGCATAGTTCAAAT	......(((((..(((((((((((((((((...........(((((.......((((((((((......))))))))))..))))))))).))))))).)))))).)))))......	CL9082.Contig2_All:744:860:+
pas-mir23-3p	CGTGATTGTAATGCACGGTCATG	23	-42.2		GCCTGTTATTGTGACCGTGTGCTGCATTCATGTGTCAAATCTGTGCTTGCACGTGATTGTGCACACGTGATTGTAATGCACGGTCATGATTGTAGTGA	.((((..((((((((((((((.((((.((((((((((((((((((....)))).)))).)).)))))))).)))).))))))))))))))..))).).	Unigene27988_All:188:285:-
