# Supplementary material for: Transcriptome/Degradome-Wide Discovery of MicroRNAs and Transcript Targets in Two Paulownia australis Genotypes
Source: PLoS One. 2014 Sep 8;9(9):e106736. doi: 10.1371/journal.pone.0106736 (PMC4157796; doi:10.1371/journal.pone.0106736)
Supplement: Table S5 — Identified targets of miRNAs involved in P. australis by degradome analysis. (XLSX) [file pone.0106736.s007.xlsx]

## Sheet: Sheet1
Table S5 Identified targets of miRNAs involved in P. australis by degradome analysis
miRNA	Target	Score	cleavage	category	Nr-ID	Nr-Score	Nr-Evalue	Nr-annotation	Nt-ID	Nt-Score	Nt-Evalue	Nt-annotation	Swissprot-ID	Swissprot-Score	Swissprot-Evalue	Swissprot-annotation	COG-Protein-or-Domain	COG-Score	COG-Evalue	COG-ID	COG-Function-Description	KO_id	KEGG-Evalue	KEGG-Score	KEGG-Gene	ko_definition	GO-BiologicalProcess	GO-MolecularFunction	Go-CellularComponent
pas-miR169d/e	Unigene1681_All	3.5	1362	Ⅱ	gi|118480585|gb|ABI98681.2|	1053.9	0	cytosolic NADP-malic enzyme [Nicotiana tabacum]	gi|118480584|gb|DQ923118.2|	1017	0	Nicotiana tabacum cytosolic NADP-malic enzyme mRNA, complete cds	sp|P51615|MAOX_VITVI	1042	0	NADP-dependent malic enzyme OS=Vitis vinifera PE=2 SV=1	STM1566	428	2e-119	COG0281	Malic enzyme	K00029	0	1044	vvi:100233140	malate dehydrogenase (oxaloacetate-decarboxylating)(NADP+) [EC:1.1.1.40]	GO:0055114//oxidation-reduction process;GO:0006108//malate metabolic process;GO:0051289//protein homotetramerization;GO:0046686//response to cadmium ion	GO:0051287//NAD binding;GO:0008270//zinc ion binding;GO:0050897//cobalt ion binding;GO:0004473//malate dehydrogenase (oxaloacetate-decarboxylating) (NADP+) activity;GO:0042803//protein homodimerization activity;GO:0016619//malate dehydrogenase (oxaloacetate-decarboxylating) activity	GO:0005829//cytosol;GO:0005618//cell wall;GO:0009507//chloroplast;GO:0005886//plasma membrane;GO:0048046//apoplast
		3.5	1361	Ⅲ
	Unigene7287_All	3.5	1299	Ⅱ	gi|118480585|gb|ABI98681.2|	1051.6	0	cytosolic NADP-malic enzyme [Nicotiana tabacum]	gi|118480584|gb|DQ923118.2|	995	0	Nicotiana tabacum cytosolic NADP-malic enzyme mRNA, complete cds	sp|P51615|MAOX_VITVI	1038	0	NADP-dependent malic enzyme OS=Vitis vinifera PE=2 SV=1	STM1566	426	1e-118	COG0281	Malic enzyme	K00029	0	1040	vvi:100233140	malate dehydrogenase (oxaloacetate-decarboxylating)(NADP+) [EC:1.1.1.40]	GO:0051260//protein homooligomerization;GO:0006108//malate metabolic process;GO:0055114//oxidation-reduction process	GO:0046872//metal ion binding;GO:0051287//NAD binding;GO:0016619//malate dehydrogenase (oxaloacetate-decarboxylating) activity	-
		3.5	1298	Ⅲ
	Unigene2721_All	3.5	1317	Ⅱ	gi|118480585|gb|ABI98681.2|	1045	0	cytosolic NADP-malic enzyme [Nicotiana tabacum]	gi|118480584|gb|DQ923118.2|	993	0	Nicotiana tabacum cytosolic NADP-malic enzyme mRNA, complete cds	sp|P51615|MAOX_VITVI	1031	0	NADP-dependent malic enzyme OS=Vitis vinifera PE=2 SV=1	STM1566	426	1e-118	COG0281	Malic enzyme	K00029	0	1033	vvi:100233140	malate dehydrogenase (oxaloacetate-decarboxylating)(NADP+) [EC:1.1.1.40]	GO:0051260//protein homooligomerization;GO:0006108//malate metabolic process;GO:0055114//oxidation-reduction process	GO:0046872//metal ion binding;GO:0051287//NAD binding;GO:0016619//malate dehydrogenase (oxaloacetate-decarboxylating) activity	-
		3.5	1316	Ⅲ
	Unigene21857_All	3.5	1362	Ⅱ	gi|118480585|gb|ABI98681.2|	1053.9	0	cytosolic NADP-malic enzyme [Nicotiana tabacum]	gi|118480584|gb|DQ923118.2|	1049	0	Nicotiana tabacum cytosolic NADP-malic enzyme mRNA, complete cds	sp|P51615|MAOX_VITVI	1042	0	NADP-dependent malic enzyme OS=Vitis vinifera PE=2 SV=1	STM1566	427	4e-119	COG0281	Malic enzyme	K00029	0	1044	vvi:100233140	malate dehydrogenase (oxaloacetate-decarboxylating)(NADP+) [EC:1.1.1.40]	GO:0055114//oxidation-reduction process;GO:0006108//malate metabolic process;GO:0051289//protein homotetramerization;GO:0046686//response to cadmium ion	GO:0051287//NAD binding;GO:0008270//zinc ion binding;GO:0050897//cobalt ion binding;GO:0004473//malate dehydrogenase (oxaloacetate-decarboxylating) (NADP+) activity;GO:0042803//protein homodimerization activity;GO:0016619//malate dehydrogenase (oxaloacetate-decarboxylating) activity	GO:0005829//cytosol;GO:0005618//cell wall;GO:0009507//chloroplast;GO:0005886//plasma membrane;GO:0048046//apoplast
		3.5	1361	Ⅲ
	Unigene20050_All	3.5	1960	Ⅱ	gi|359475960|ref|XP_003631773.1|	65.5	6e-09	PREDICTED: NADP-dependent malic enzyme-like [Vitis vinifera]	gi|118480584|gb|DQ923118.2|	680	0	Nicotiana tabacum cytosolic NADP-malic enzyme mRNA, complete cds	sp|P51615|MAOX_VITVI	955	0	NADP-dependent malic enzyme OS=Vitis vinifera PE=2 SV=1	STM1566	418	2e-116	COG0281	Malic enzyme	K00029	0	958	vvi:100249166	malate dehydrogenase (oxaloacetate-decarboxylating)(NADP+) [EC:1.1.1.40]	GO:0055114//oxidation-reduction process;GO:0006108//malate metabolic process;GO:0051289//protein homotetramerization;GO:0046686//response to cadmium ion	GO:0051287//NAD binding;GO:0008270//zinc ion binding;GO:0050897//cobalt ion binding;GO:0004473//malate dehydrogenase (oxaloacetate-decarboxylating) (NADP+) activity;GO:0042803//protein homodimerization activity;GO:0016619//malate dehydrogenase (oxaloacetate-decarboxylating) activity	GO:0005829//cytosol;GO:0005618//cell wall;GO:0009507//chloroplast;GO:0005886//plasma membrane;GO:0048046//apoplast
		3.5	1959	Ⅲ
	Unigene20040_All	3.5	1510	Ⅱ	gi|255546341|ref|XP_002514230.1|	186.8	0	malic enzyme, putative [Ricinus communis] >gi|223546686|gb|EEF48184.1| malic enzyme, putative [Ricinus communis]	gi|118480584|gb|DQ923118.2|	870	0	Nicotiana tabacum cytosolic NADP-malic enzyme mRNA, complete cds	sp|P51615|MAOX_VITVI	787	0	NADP-dependent malic enzyme OS=Vitis vinifera PE=2 SV=1	STM1566	360	9e-115	COG0281	Malic enzyme	K00029	0	797	vvi:100249166	malate dehydrogenase (oxaloacetate-decarboxylating)(NADP+) [EC:1.1.1.40]	GO:0055114//oxidation-reduction process;GO:0006108//malate metabolic process;GO:0051289//protein homotetramerization;GO:0046686//response to cadmium ion	GO:0051287//NAD binding;GO:0008270//zinc ion binding;GO:0050897//cobalt ion binding;GO:0004473//malate dehydrogenase (oxaloacetate-decarboxylating) (NADP+) activity;GO:0042803//protein homodimerization activity;GO:0016619//malate dehydrogenase (oxaloacetate-decarboxylating) activity	GO:0005829//cytosol;GO:0005618//cell wall;GO:0009507//chloroplast;GO:0005886//plasma membrane;GO:0048046//apoplast
pas-miR408a/b*	Unigene1836_All	2.5	487	Ⅰ	gi|224139048|ref|XP_002322967.1|	129.8	7e-29	predicted protein [Populus trichocarpa] >gi|222867597|gb|EEF04728.1| predicted protein [Populus trichocarpa]	gi|317415946|emb|FM253563.1|	73.8	3e-10	Prunus cerasifera BAC insert containing Ma gene, resistant Ma1 allele, clone 76H19	--	--	--	--	--	--	--	--	--	K15235	4e-08	57.4	gmx:100800726	josephin [EC:3.4.19.12]	-	-	-
pas-miR396b	Unigene13281_All	3.5	456	Ⅰ	gi|359497145|ref|XP_002264869.2|	276.9	4e-73	PREDICTED: 50S ribosomal protein L19, chloroplastic [Vitis vinifera] >gi|296088907|emb|CBI38456.3| unnamed protein product [Vitis vinifera]	gi|359497144|ref|XM_002264833.2|	202	6e-49	PREDICTED: Vitis vinifera 50S ribosomal protein L19, chloroplastic-like (LOC100263826), mRNA	sp|Q8W463|RK191_ARATH	246	2e-65	50S ribosomal protein L19-1, chloroplastic OS=Arabidopsis thaliana GN=At4g17560 PE=2 SV=1	L0415	92	2e-18	COG0335	Ribosomal protein L19	--	--	--	--	--	GO:0010103//stomatal complex morphogenesis;GO:0009793//embryo development ending in seed dormancy;GO:0006412//translation;GO:0019288//isopentenyl diphosphate biosynthetic process, mevalonate-independent pathway;GO:0051607//defense response to virus;GO:0016226//iron-sulfur cluster assembly;GO:0010228//vegetative to reproductive phase transition of meristem;GO:0035196//production of miRNAs involved…	GO:0003735//structural constituent of ribosome	GO:0009941//chloroplast envelope;GO:0016020//membrane;GO:0005840//ribosome;GO:0009570//chloroplast stroma
pas-miR166d*	CL8315.Contig2_All	3.5	408	Ⅰ	gi|158120965|gb|ABW16955.1|	305.1	1e-81	translationally controlled tumor protein [Salvia miltiorrhiza]	gi|158120964|gb|EU182720.1|	476	1e-131	Salvia miltiorrhiza translationally controlled tumor protein (TCTP) mRNA, complete cds	sp|P35681|TCTP_ORYSJ	294	5e-80	Translationally-controlled tumor protein homolog OS=Oryza sativa subsp. japonica GN=TCTP PE=1 SV=1	--	--	--	--	--	--	--	--	--	--	GO:0048768//root hair cell tip growth;GO:0042742//defense response to bacterium;GO:0001558//regulation of cell growth;GO:0009860//pollen tube growth;GO:0010252//auxin homeostasis;GO:0048527//lateral root development;GO:0008283//cell proliferation;GO:0046686//response to cadmium ion;GO:0040014//regulation of multicellular organism growth;GO:0007346//regulation of mitotic cell cycle;GO:0009790//emb…	-	GO:0009579//thylakoid;GO:0009507//chloroplast;GO:0090406//pollen tube;GO:0005634//nucleus;GO:0005886//plasma membrane;GO:0048046//apoplast
pas-miR166c/e-3p	CL1057.Contig2_All	2.5	1519	Ⅰ	gi|225442501|ref|XP_002284003.1|	1489.2	0	PREDICTED: homeobox-leucine zipper protein ATHB-15-like isoform 1 [Vitis vinifera]	gi|225442500|ref|XM_002283967.1|	1556	0	PREDICTED: Vitis vinifera homeobox-leucine zipper protein ATHB-15-like, transcript variant 1 (LOC100260057), mRNA	sp|Q9ZU11|ATB15_ARATH	1404	0	Homeobox-leucine zipper protein ATHB-15 OS=Arabidopsis thaliana GN=ATHB-15 PE=1 SV=1	--	--	--	--	--	K09338	0	1402	aly:ARALYDRAFT_314555	homeobox-leucine zipper protein	GO:0006355//regulation of transcription, DNA-dependent	GO:0003700//sequence-specific DNA binding transcription factor activity;GO:0043565//sequence-specific DNA binding	GO:0005634//nucleus
pas-miR160a/b/c/d/e/f	CL3173.Contig7_All	1.5	1461	Ⅰ	gi|469469380|gb|AGH32871.1|	947.2	0	auxin response factor 10 [Camellia sinensis]	gi|225449037|ref|XM_002273554.1|	333	5e-88	PREDICTED: Vitis vinifera auxin response factor 18-like (LOC100265118), mRNA	sp|Q653H7|ARFR_ORYSJ	785	0	Auxin response factor 18 OS=Oryza sativa subsp. japonica GN=ARF18 PE=2 SV=1	--	--	--	--	--	K14486	1e-73	276	pop:POPTR_589324	auxin response factor	GO:0044763;GO:0009733//response to auxin stimulus;GO:0050794//regulation of cellular process;GO:0006351//transcription, DNA-dependent;GO:0007275//multicellular organismal development	GO:0005488//binding	-
	CL11603.Contig1_All	0.5	524	Ⅰ	gi|460402311|ref|XP_004246657.1|	117.1	1e-24	PREDICTED: auxin response factor 18-like [Solanum lycopersicum]	gi|460402310|ref|XM_004246609.1|	351	2e-93	PREDICTED: Solanum lycopersicum auxin response factor 18-like (LOC101246373), mRNA	sp|Q653H7|ARFR_ORYSJ	399	4e-111	Auxin response factor 18 OS=Oryza sativa subsp. japonica GN=ARF18 PE=2 SV=1	--	--	--	--	--	K14486	1e-16	86.3	ath:AT1G59750	auxin response factor	GO:0044763;GO:0009733//response to auxin stimulus;GO:0050794//regulation of cellular process;GO:0006351//transcription, DNA-dependent;GO:0007275//multicellular organismal development	GO:0005488//binding	-
	Unigene4544_All	0.5	2147	Ⅰ	gi|460402311|ref|XP_004246657.1|	1162.5	0	PREDICTED: auxin response factor 18-like [Solanum lycopersicum]	gi|460402310|ref|XM_004246609.1|	692	0	PREDICTED: Solanum lycopersicum auxin response factor 18-like (LOC101246373), mRNA	sp|Q653H7|ARFR_ORYSJ	856	0	Auxin response factor 18 OS=Oryza sativa subsp. japonica GN=ARF18 PE=2 SV=1	--	--	--	--	--	K14486	1e-75	283	ppp:PHYPADRAFT_127229	auxin response factor	GO:0006355//regulation of transcription, DNA-dependent;GO:0051301//cell division;GO:0048829//root cap development;GO:0009734//auxin mediated signaling pathway;GO:0007389//pattern specification process	GO:0003677//DNA binding;GO:0046983//protein dimerization activity	GO:0005634//nucleus
pas-miR156a/b/c/d	CL11428.Contig2_All	1	1145	Ⅱ	gi|460386694|ref|XP_004239031.1|	362.8	1e-98	PREDICTED: squamosa promoter-binding-like protein 6-like [Solanum lycopersicum]	gi|460386693|ref|XM_004238983.1|	182	9e-43	PREDICTED: Solanum lycopersicum squamosa promoter-binding-like protein 6-like (LOC101262615), mRNA	sp|Q94JW8|SPL6_ARATH	188	1e-47	Squamosa promoter-binding-like protein 6 OS=Arabidopsis thaliana GN=SPL6 PE=2 SV=2	--	--	--	--	--	--	--	--	--	--	-	-	-
		1	1146	Ⅱ
	Unigene13232_All	1.5	672	Ⅰ	gi|6094241|sp|Q38740.1|SBP2_ANTMA	265	1e-69	RecName: Full=Squamosa promoter-binding protein 2 >gi|1183864|emb|CAA63061.1| squamosa-promoter binding protein 2 [Antirrhinum majus]	gi|1183863|emb|X92079.1|	192	4e-46	A.majus mRNA for squamosa-promoter binding protein 2	sp|Q38740|SBP2_ANTMA	265	3e-71	Squamosa promoter-binding protein 2 OS=Antirrhinum majus GN=SBP2 PE=2 SV=1	--	--	--	--	--	--	--	--	--	--	-	-	-
	CL5129.Contig2_All	1	1399	Ⅱ	gi|225425402|ref|XP_002271312.1|	500.7	3e-140	PREDICTED: squamosa promoter-binding-like protein 12-like [Vitis vinifera]	gi|460387079|ref|XM_004239169.1|	168	1e-38	PREDICTED: Solanum lycopersicum squamosa promoter-binding-like protein 12-like (LOC101246055), mRNA	sp|Q5Z818|SPL12_ORYSJ	314	1e-85	Squamosa promoter-binding-like protein 12 OS=Oryza sativa subsp. japonica GN=SPL12 PE=2 SV=1	--	--	--	--	--	--	--	--	--	--	-	-	-
		1	1400	Ⅱ
	CL5129.Contig3_All	1	1661	Ⅱ	gi|225425402|ref|XP_002271312.1|	501.5	2e-140	PREDICTED: squamosa promoter-binding-like protein 12-like [Vitis vinifera]	gi|387157277|dbj|AB699119.1|	170	4e-39	Torenia fournieri TfSPL6 mRNA for SBP-box protein, complete cds, cultivar: Crown Violet	sp|Q5Z818|SPL12_ORYSJ	314	1e-85	Squamosa promoter-binding-like protein 12 OS=Oryza sativa subsp. japonica GN=SPL12 PE=2 SV=1	--	--	--	--	--	--	--	--	--	--	-	-	-
		1	1662	Ⅱ
pas-miR167	CL6407.Contig9_All	4	3188	Ⅱ	gi|225443952|ref|XP_002279808.1|	1377.8	0	PREDICTED: auxin response factor 6-like [Vitis vinifera]	gi|225443951|ref|XM_002279772.1|	844	0	PREDICTED: Vitis vinifera auxin response factor 6-like (LOC100242923), mRNA	sp|Q9ZTX8|ARFF_ARATH	1209	0	Auxin response factor 6 OS=Arabidopsis thaliana GN=ARF6 PE=1 SV=2	--	--	--	--	--	K14486	0	636	gmx:100813003	auxin response factor	GO:0048519//negative regulation of biological process;GO:0006355//regulation of transcription, DNA-dependent;GO:0010014//meristem initiation;GO:0009909//regulation of flower development;GO:0009887//organ morphogenesis;GO:0010051//xylem and phloem pattern formation;GO:0010073//meristem maintenance;GO:0048481//ovule development;GO:0048439//flower morphogenesis;GO:0009855//determination of bilateral…	GO:0003677//DNA binding;GO:0046983//protein dimerization activity;GO:0003700//sequence-specific DNA binding transcription factor activity	GO:0005634//nucleus
		4	3187	Ⅱ
	CL6407.Contig6_All	4	3288	Ⅱ	gi|225443952|ref|XP_002279808.1|	1377.8	0	PREDICTED: auxin response factor 6-like [Vitis vinifera]	gi|225443951|ref|XM_002279772.1|	844	0	PREDICTED: Vitis vinifera auxin response factor 6-like (LOC100242923), mRNA	sp|Q9ZTX8|ARFF_ARATH	1209	0	Auxin response factor 6 OS=Arabidopsis thaliana GN=ARF6 PE=1 SV=2	--	--	--	--	--	K14486	0	636	gmx:100813003	auxin response factor	GO:0048519//negative regulation of biological process;GO:0006355//regulation of transcription, DNA-dependent;GO:0010014//meristem initiation;GO:0009909//regulation of flower development;GO:0009887//organ morphogenesis;GO:0010051//xylem and phloem pattern formation;GO:0010073//meristem maintenance;GO:0048481//ovule development;GO:0048439//flower morphogenesis;GO:0009855//determination of bilateral…	GO:0003677//DNA binding;GO:0046983//protein dimerization activity;GO:0003700//sequence-specific DNA binding transcription factor activity
		4	3287	Ⅱ
	CL4211.Contig5_All	4	316	Ⅰ	gi|381149271|gb|AFF60411.1|	49.3	2e-60	auxin response factor 8 [Nicotiana tabacum]	gi|381149270|gb|JN835423.1|	307	1e-80	Nicotiana tabacum auxin response factor 8 mRNA, complete cds	sp|Q9FGV1|ARFH_ARATH	153	3e-41	Auxin response factor 8 OS=Arabidopsis thaliana GN=ARF8 PE=2 SV=2	--	--	--	--	--	K14486	1e-24	111	ath:AT5G20730	auxin response factor	GO:0006355//regulation of transcription, DNA-dependent;GO:0009908//flower development;GO:0009734//auxin mediated signaling pathway	GO:0003677//DNA binding;GO:0046983//protein dimerization activity	GO:0005634//nucleus
	CL6407.Contig1_All	4	3657	Ⅱ	gi|225443952|ref|XP_002279808.1|	1380.9	0	PREDICTED: auxin response factor 6-like [Vitis vinifera]	gi|225443951|ref|XM_002279772.1|	829	0	PREDICTED: Vitis vinifera auxin response factor 6-like (LOC100242923), mRNA	sp|Q9ZTX8|ARFF_ARATH	1212	0	Auxin response factor 6 OS=Arabidopsis thaliana GN=ARF6 PE=1 SV=2	--	--	--	--	--	K14486	0	639	gmx:100813003	auxin response factor	GO:0048519//negative regulation of biological process;GO:0006355//regulation of transcription, DNA-dependent;GO:0010014//meristem initiation;GO:0009909//regulation of flower development;GO:0009887//organ morphogenesis;GO:0010051//xylem and phloem pattern formation;GO:0010073//meristem maintenance;GO:0048481//ovule development;GO:0048439//flower morphogenesis;GO:0009855//determination of bilateral…	GO:0003677//DNA binding;GO:0046983//protein dimerization activity;GO:0003700//sequence-specific DNA binding transcription factor activity	GO:0005634//nucleus
		4	3656	Ⅱ
	CL6407.Contig4_All	4	3550	Ⅱ	gi|225443952|ref|XP_002279808.1|	1377.8	0	PREDICTED: auxin response factor 6-like [Vitis vinifera]	gi|225443951|ref|XM_002279772.1|	844	0	PREDICTED: Vitis vinifera auxin response factor 6-like (LOC100242923), mRNA	sp|Q9ZTX8|ARFF_ARATH	1209	0	Auxin response factor 6 OS=Arabidopsis thaliana GN=ARF6 PE=1 SV=2	--	--	--	--	--	K14486	0	636	gmx:100813003	auxin response factor	GO:0048519//negative regulation of biological process;GO:0006355//regulation of transcription, DNA-dependent;GO:0010014//meristem initiation;GO:0009909//regulation of flower development;GO:0009887//organ morphogenesis;GO:0010051//xylem and phloem pattern formation;GO:0010073//meristem maintenance;GO:0048481//ovule development;GO:0048439//flower morphogenesis;GO:0009855//determination of bilateral…	GO:0003677//DNA binding;GO:0046983//protein dimerization activity;GO:0003700//sequence-specific DNA binding transcription factor activity	GO:0005634//nucleus
		4	3549	Ⅱ
	CL6407.Contig3_All	4	3386	Ⅱ	gi|225443952|ref|XP_002279808.1|	1380.9	0	PREDICTED: auxin response factor 6-like [Vitis vinifera]	gi|225443951|ref|XM_002279772.1|	829	0	PREDICTED: Vitis vinifera auxin response factor 6-like (LOC100242923), mRNA	sp|Q9ZTX8|ARFF_ARATH	1212	0	Auxin response factor 6 OS=Arabidopsis thaliana GN=ARF6 PE=1 SV=2	--	--	--	--	--	K14486	0	639	gmx:100813003	auxin response factor	GO:0048519//negative regulation of biological process;GO:0006355//regulation of transcription, DNA-dependent;GO:0010014//meristem initiation;GO:0009909//regulation of flower development;GO:0009887//organ morphogenesis;GO:0010051//xylem and phloem pattern formation;GO:0010073//meristem maintenance;GO:0048481//ovule development;GO:0048439//flower morphogenesis;GO:0009855//determination of bilateral…	GO:0003677//DNA binding;GO:0046983//protein dimerization activity;GO:0003700//sequence-specific DNA binding transcription factor activity	GO:0005634//nucleus
		4	3385	Ⅱ
	CL6407.Contig5_All	4	3454	Ⅱ	gi|225443952|ref|XP_002279808.1|	1377.8	0	PREDICTED: auxin response factor 6-like [Vitis vinifera]	gi|225443951|ref|XM_002279772.1|	844	0	PREDICTED: Vitis vinifera auxin response factor 6-like (LOC100242923), mRNA	sp|Q9ZTX8|ARFF_ARATH	1209	0	Auxin response factor 6 OS=Arabidopsis thaliana GN=ARF6 PE=1 SV=2	--	--	--	--	--	K14486	0	636	gmx:100813003	auxin response factor	GO:0048519//negative regulation of biological process;GO:0006355//regulation of transcription, DNA-dependent;GO:0010014//meristem initiation;GO:0009909//regulation of flower development;GO:0009887//organ morphogenesis;GO:0010051//xylem and phloem pattern formation;GO:0010073//meristem maintenance;GO:0048481//ovule development;GO:0048439//flower morphogenesis;GO:0009855//determination of bilateral…	GO:0003677//DNA binding;GO:0046983//protein dimerization activity;GO:0003700//sequence-specific DNA binding transcription factor activity	GO:0005634//nucleus
		4	3453	Ⅱ
	CL4211.Contig3_All	4	2972	Ⅰ	gi|381149271|gb|AFF60411.1|	1378.6	0	auxin response factor 8 [Nicotiana tabacum]	gi|381149270|gb|JN835423.1|	1090	0	Nicotiana tabacum auxin response factor 8 mRNA, complete cds	sp|Q9FGV1|ARFH_ARATH	1096	0	Auxin response factor 8 OS=Arabidopsis thaliana GN=ARF8 PE=2 SV=2	--	--	--	--	--	K14486	2e-172	605	rcu:RCOM_1597120	auxin response factor	GO:0006355//regulation of transcription, DNA-dependent;GO:0009908//flower development;GO:0009734//auxin mediated signaling pathway	GO:0003677//DNA binding;GO:0046983//protein dimerization activity	GO:0005634//nucleus
	CL4211.Contig2_All	4	2813	Ⅰ	gi|381149271|gb|AFF60411.1|	1389	0	auxin response factor 8 [Nicotiana tabacum]	gi|381149270|gb|JN835423.1|	1146	0	Nicotiana tabacum auxin response factor 8 mRNA, complete cds	sp|Q9FGV1|ARFH_ARATH	1105	0	Auxin response factor 8 OS=Arabidopsis thaliana GN=ARF8 PE=2 SV=2	--	--	--	--	--	K14486	3e-174	611	rcu:RCOM_1597120	auxin response factor	GO:0006355//regulation of transcription, DNA-dependent;GO:0009908//flower development;GO:0009734//auxin mediated signaling pathway	GO:0003677//DNA binding;GO:0046983//protein dimerization activity	GO:0005634//nucleus
	CL6407.Contig2_All	4	3581	Ⅱ	gi|225443952|ref|XP_002279808.1|	1379.8	0	PREDICTED: auxin response factor 6-like [Vitis vinifera]	gi|225443951|ref|XM_002279772.1|	829	0	PREDICTED: Vitis vinifera auxin response factor 6-like (LOC100242923), mRNA	sp|Q9ZTX8|ARFF_ARATH	1212	0	Auxin response factor 6 OS=Arabidopsis thaliana GN=ARF6 PE=1 SV=2	--	--	--	--	--	K14486	0	638	gmx:100790289	auxin response factor	GO:0048519//negative regulation of biological process;GO:0006355//regulation of transcription, DNA-dependent;GO:0010014//meristem initiation;GO:0009909//regulation of flower development;GO:0009887//organ morphogenesis;GO:0010051//xylem and phloem pattern formation;GO:0010073//meristem maintenance;GO:0048481//ovule development;GO:0048439//flower morphogenesis;GO:0009855//determination of bilateral…	GO:0003677//DNA binding;GO:0046983//protein dimerization activity;GO:0003700//sequence-specific DNA binding transcription factor activity	GO:0005634//nucleus
		4	3580	Ⅱ
	CL6407.Contig8_All	4	3607	Ⅱ	gi|225443952|ref|XP_002279808.1|	1377.8	0	PREDICTED: auxin response factor 6-like [Vitis vinifera]	gi|225443951|ref|XM_002279772.1|	844	0	PREDICTED: Vitis vinifera auxin response factor 6-like (LOC100242923), mRNA	sp|Q9ZTX8|ARFF_ARATH	1209	0	Auxin response factor 6 OS=Arabidopsis thaliana GN=ARF6 PE=1 SV=2	--	--	--	--	--	K14486	0	636	gmx:100813003	auxin response factor	GO:0048519//negative regulation of biological process;GO:0006355//regulation of transcription, DNA-dependent;GO:0010014//meristem initiation;GO:0009909//regulation of flower development;GO:0009887//organ morphogenesis;GO:0010051//xylem and phloem pattern formation;GO:0010073//meristem maintenance;GO:0048481//ovule development;GO:0048439//flower morphogenesis;GO:0009855//determination of bilateral…	GO:0003677//DNA binding;GO:0046983//protein dimerization activity;GO:0003700//sequence-specific DNA binding transcription factor activity	GO:0005634//nucleus
		4	3606	Ⅱ
	CL6407.Contig7_All	4	3703	Ⅱ	gi|225443952|ref|XP_002279808.1|	1377.8	0	PREDICTED: auxin response factor 6-like [Vitis vinifera]	gi|225443951|ref|XM_002279772.1|	844	0	PREDICTED: Vitis vinifera auxin response factor 6-like (LOC100242923), mRNA	sp|Q9ZTX8|ARFF_ARATH	1209	0	Auxin response factor 6 OS=Arabidopsis thaliana GN=ARF6 PE=1 SV=2	--	--	--	--	--	K14486	0	636	gmx:100813003	auxin response factor	GO:0048519//negative regulation of biological process;GO:0006355//regulation of transcription, DNA-dependent;GO:0010014//meristem initiation;GO:0009909//regulation of flower development;GO:0009887//organ morphogenesis;GO:0010051//xylem and phloem pattern formation;GO:0010073//meristem maintenance;GO:0048481//ovule development;GO:0048439//flower morphogenesis;GO:0009855//determination of bilateral…	GO:0003677//DNA binding;GO:0046983//protein dimerization activity;GO:0003700//sequence-specific DNA binding transcription factor activity	GO:0005634//nucleus
		4	3702	Ⅱ
pas-miR319a-3p	CL9103.Contig3_All	3.5	1327	Ⅰ	gi|343197862|gb|AEM05868.1|	124.8	6e-137	teosinte ranched/cycloidea/pcf family member [Lithospermum erythrorhizon]	gi|121489766|emb|AM262930.1|	268	2e-68	Phillyrea latifolia partial mRNA for TCP transcription factor precursor (ophh-46A gene)	sp|Q8LPR5|TCP4_ARATH	284	1e-97	Transcription factor TCP4 OS=Arabidopsis thaliana GN=TCP4 PE=2 SV=1	--	--	--	--	--	--	--	--	--	--	GO:0045962//positive regulation of development, heterochronic;GO:0006355//regulation of transcription, DNA-dependent;GO:0009965//leaf morphogenesis;GO:0030154//cell differentiation;GO:0009657//plastid organization;GO:0009793//embryo development ending in seed dormancy	GO:0003677//DNA binding	-
	CL9103.Contig2_All	3.5	1326	Ⅰ	gi|37783285|gb|AAO43102.1|	572	1e-161	mutant cincinnata [Antirrhinum majus]	gi|121489766|emb|AM262930.1|	281	1e-72	Phillyrea latifolia partial mRNA for TCP transcription factor precursor (ophh-46A gene)	sp|Q8LPR5|TCP4_ARATH	365	5e-101	Transcription factor TCP4 OS=Arabidopsis thaliana GN=TCP4 PE=2 SV=1	--	--	--	--	--	--	--	--	--	--	GO:0032502//developmental process	-	-
pas-miR168a/b	CL11907.Contig2_All	3	518	Ⅰ	gi|409127948|gb|AFV15377.1|	237.3	1e-61	AGO1A [Solanum lycopersicum] >gi|409893066|gb|AFV46190.1| argonaute1-1, partial [Solanum lycopersicum]	gi|460391735|ref|XM_004241427.1|	85.7	6e-14	PREDICTED: Solanum lycopersicum protein argonaute 1A-like (LOC101247032), mRNA	sp|O04379|AGO1_ARATH	126	1e-29	Protein argonaute 1 OS=Arabidopsis thaliana GN=AGO1 PE=1 SV=1	Cgl1939	53.9	3e-07	COG0532	Translation initiation factor 2 (IF-2; GTPase)	K11596	2e-39	160	pop:POPTR_834203	argonaute	GO:0009793//embryo development ending in seed dormancy;GO:0009965//leaf morphogenesis;GO:0010589//leaf proximal/distal pattern formation;GO:0016246//RNA interference;GO:0009616//virus induced gene silencing;GO:0006342//chromatin silencing;GO:0048864//stem cell development;GO:0070918//production of small RNA involved in gene silencing by RNA;GO:0010014//meristem initiation;GO:0009733//response to …	GO:0004521//endoribonuclease activity;GO:0035197//siRNA binding;GO:0005515//protein binding;GO:0035198//miRNA binding	GO:0019898//extrinsic to membrane;GO:0005829//cytosol;GO:0005634//nucleus
	CL11907.Contig1_All	3	500	Ⅲ	gi|84688906|gb|ABC61502.1|	1869.7	0	AGO1-1, partial [Nicotiana benthamiana]	gi|225464278|ref|XM_002271189.1|	1233	0	PREDICTED: Vitis vinifera protein argonaute 1-like (LOC100256320), mRNA	sp|O04379|AGO1_ARATH	1637	0	Protein argonaute 1 OS=Arabidopsis thaliana GN=AGO1 PE=1 SV=1	Rv2839c	56.2	4e-07	COG0532	Translation initiation factor 2 (IF-2; GTPase)	K11596	0	1795	rcu:RCOM_0605410	argonaute	GO:0010267//production of ta-siRNAs involved in RNA interference;GO:0006346//methylation-dependent chromatin silencing;GO:0009965//leaf morphogenesis;GO:0048439//flower morphogenesis;GO:0010051//xylem and phloem pattern formation;GO:0048765//root hair cell differentiation;GO:0051301//cell division;GO:0006306//DNA methylation;GO:0009926//auxin polar transport;GO:0010072//primary shoot apical meris…	GO:0004521//endoribonuclease activity;GO:0003743//translation initiation factor activity;GO:0035197//siRNA binding;GO:0005515//protein binding;GO:0035198//miRNA binding	GO:0019898//extrinsic to membrane;GO:0005829//cytosol;GO:0005634//nucleus
pas-miR482a/b/c-3p	CL4266.Contig4_All	4	684	Ⅰ	gi|460370553|ref|XP_004231117.1|	439.9	8e-122	PREDICTED: putative late blight resistance protein homolog R1A-10-like [Solanum lycopersicum]	gi|352090440|gb|JF708099.1|	194	3e-46	Sesamum indicum isolate SIRGA23 NBS-LRR class disease resistance protein gene, partial cds	sp|Q8W1E0|R1A_SOLDE	288	7e-78	Late blight resistance protein R1-A OS=Solanum demissum GN=R1A PE=3 SV=1	--	--	--	--	--	K13457	3e-78	291	osa:4342596	disease resistance protein RPM1	-	-	-
	Unigene11048_All	4	936	Ⅰ	gi|359489916|ref|XP_002275188.2|	419.5	5e-116	PREDICTED: uncharacterized protein LOC100263114 [Vitis vinifera] >gi|297737366|emb|CBI26567.3| unnamed protein product [Vitis vinifera]	gi|470144539|ref|XM_004307864.1|	276	5e-71	PREDICTED: Fragaria vesca subsp. vesca uncharacterized LOC101312201 (LOC101312201), mRNA	--	--	--	--	--	--	--	--	--	K00366	4e-08	57.4	ota:Ot10g00930	ferredoxin-nitrite reductase [EC:1.7.7.1]	GO:0010114//response to red light;GO:0006098//pentose-phosphate shunt;GO:0006364//rRNA processing;GO:0009637//response to blue light;GO:0009657//plastid organization;GO:0010207//photosystem II assembly;GO:0010218//response to far red light	GO:0005506//iron ion binding	GO:0009941//chloroplast envelope;GO:0009535//chloroplast thylakoid membrane
	Unigene11776_All	4	62	Ⅰ	gi|352090410|gb|AEQ61804.1|	257.7	1e-67	NBS-LRR class disease resistance protein [Sesamum indicum]	gi|352090440|gb|JF708099.1|	206	2e-50	Sesamum indicum isolate SIRGA23 NBS-LRR class disease resistance protein gene, partial cds	sp|Q8W1E0|R1A_SOLDE	166	1e-41	Late blight resistance protein R1-A OS=Solanum demissum GN=R1A PE=3 SV=1	--	--	--	--	--	K13457	3e-34	143	osa:4342596	disease resistance protein RPM1	-	-	-
	CL4266.Contig6_All	4	712	Ⅰ	gi|460370553|ref|XP_004231117.1|	188.3	4e-123	PREDICTED: putative late blight resistance protein homolog R1A-10-like [Solanum lycopersicum]	gi|352090409|gb|JF708098.1|	198	2e-47	Sesamum indicum isolate SIRGA22 NBS-LRR class disease resistance protein gene, partial cds	sp|Q8W1E0|R1A_SOLDE	204	8e-80	Late blight resistance protein R1-A OS=Solanum demissum GN=R1A PE=3 SV=1	--	--	--	--	--	K13457	3e-72	183	rcu:RCOM_0742270	disease resistance protein RPM1	-	-	-
	CL4266.Contig8_All	4	710	Ⅰ	gi|460405421|ref|XP_004248174.1|	171	5e-151	PREDICTED: putative late blight resistance protein homolog R1B-12-like [Solanum lycopersicum]	gi|352090409|gb|JF708098.1|	198	2e-47	Sesamum indicum isolate SIRGA22 NBS-LRR class disease resistance protein gene, partial cds	sp|Q8W1E0|R1A_SOLDE	246	7e-92	Late blight resistance protein R1-A OS=Solanum demissum GN=R1A PE=3 SV=1	--	--	--	--	--	K13457	2e-73	177	osa:4342596	disease resistance protein RPM1	-	-	-
	Unigene33751_All	4	687	Ⅰ	gi|460370553|ref|XP_004231117.1|	205.7	1e-51	PREDICTED: putative late blight resistance protein homolog R1A-10-like [Solanum lycopersicum]	gi|352090440|gb|JF708099.1|	198	9e-48	Sesamum indicum isolate SIRGA23 NBS-LRR class disease resistance protein gene, partial cds	sp|Q9M667|RPP13_ARATH	132	5e-31	Disease resistance protein RPP13 OS=Arabidopsis thaliana GN=RPP13 PE=2 SV=2	--	--	--	--	--	K13457	6e-28	123	osa:4342596	disease resistance protein RPM1	-	-	-
	CL12769.Contig2_All	4	687	Ⅰ	gi|460392693|ref|XP_004241949.1|	157.1	3e-37	PREDICTED: putative late blight resistance protein homolog R1A-10-like isoform 1 [Solanum lycopersicum]	gi|19073594|gb|AF481108.1|	85.7	8e-14	Mentha longifolia clone 81-26 NBS-LRR-like protein gene, partial cds	sp|A9QGV6|LOV1C_ARATH	105	3e-23	Inactive disease susceptibility protein LOV1 OS=Arabidopsis thaliana GN=LOV1 PE=3 SV=1	--	--	--	--	--	K13457	4e-23	107	osa:4342596	disease resistance protein RPM1	-	-	-
	CL4266.Contig7_All	4	710	Ⅰ	gi|460405421|ref|XP_004248174.1|	171	6e-151	PREDICTED: putative late blight resistance protein homolog R1B-12-like [Solanum lycopersicum]	gi|352090409|gb|JF708098.1|	198	2e-47	Sesamum indicum isolate SIRGA22 NBS-LRR class disease resistance protein gene, partial cds	sp|Q8W1E0|R1A_SOLDE	262	1e-96	Late blight resistance protein R1-A OS=Solanum demissum GN=R1A PE=3 SV=1	--	--	--	--	--	K13457	1e-76	188	osa:4342596	disease resistance protein RPM1	-	-	-
	CL2722.Contig1_All	2.5	675	Ⅰ	gi|359482798|ref|XP_002268266.2|	221.1	8e-56	PREDICTED: putative disease resistance protein RGA4-like [Vitis vinifera]	gi|112422034|gb|AC182576.2|	83.8	9e-13	Mimulus guttatus clone MGBa-89I12, complete sequence	sp|Q7XBQ9|RGA2_SOLBU	189	2e-59	Disease resistance protein RGA2 OS=Solanum bulbocastanum GN=RGA2 PE=1 SV=1	--	--	--	--	--	K03013	4e-58	178	vvi:100258335	DNA-directed RNA polymerases I, II, and III subunit RPABC1	-	-	-
	CL4266.Contig5_All	4	710	Ⅰ	gi|356600306|gb|AET22504.1|	107.5	1e-21	hypothetical protein [Solanum lycopersicum] >gi|356600308|gb|AET22505.1| hypothetical protein [Solanum pimpinellifolium]	gi|352090409|gb|JF708098.1|	198	2e-47	Sesamum indicum isolate SIRGA22 NBS-LRR class disease resistance protein gene, partial cds	sp|Q8W1E0|R1A_SOLDE	190	3e-75	Late blight resistance protein R1-A OS=Solanum demissum GN=R1A PE=3 SV=1	--	--	--	--	--	K13457	1e-69	164	osa:4342596	disease resistance protein RPM1	-	-	-
	CL2722.Contig2_All	2.5	610	Ⅰ	gi|460402880|ref|XP_004246938.1|	295.8	0	PREDICTED: putative disease resistance protein RGA1-like [Solanum lycopersicum]	gi|112422034|gb|AC182576.2|	83.8	1e-12	Mimulus guttatus clone MGBa-89I12, complete sequence	sp|Q7XBQ9|RGA2_SOLBU	184	4e-93	Disease resistance protein RGA2 OS=Solanum bulbocastanum GN=RGA2 PE=1 SV=1	--	--	--	--	--	K03013	1e-106	232	vvi:100258335	DNA-directed RNA polymerases I, II, and III subunit RPABC1	-	-	-
pas-miR171a/b/c	CL10503.Contig1_All	1	728	Ⅰ	gi|156070763|gb|ABU45178.1|	672.5	0	unknown [Solanum melongena]	gi|212658109|gb|FJ404770.1|	186	6e-44	Antirrhinum majus clone BAC 38j15 genomic sequence	sp|O23210|SCL15_ARATH	422	3e-118	Scarecrow-like protein 15 OS=Arabidopsis thaliana GN=SCL15 PE=2 SV=3	--	--	--	--	--	K14494	1e-25	116	gmx:547718	DELLA protein	GO:0048831//regulation of shoot system development;GO:0006355//regulation of transcription, DNA-dependent;GO:0030154//cell differentiation	-	-
	CL11078.Contig1_All	0	1886	Ⅰ	gi|460370638|ref|XP_004231158.1|	929.9	0	PREDICTED: uncharacterized protein LOC101253139 [Solanum lycopersicum]	gi|460370637|ref|XM_004231110.1|	605	1e-169	PREDICTED: Solanum lycopersicum uncharacterized LOC101253139 (LOC101253139), mRNA	sp|O81316|SCL6_ARATH	419	4e-117	Scarecrow-like protein 6 OS=Arabidopsis thaliana GN=SCL6 PE=1 SV=1	--	--	--	--	--	K14494	4e-36	152	rcu:RCOM_0826140	DELLA protein	-	-	-
		0	1889	Ⅰ
	CL11078.Contig2_All	0	1733	Ⅰ	gi|460370638|ref|XP_004231158.1|	911	0	PREDICTED: uncharacterized protein LOC101253139 [Solanum lycopersicum]	gi|460370637|ref|XM_004231110.1|	577	1e-161	PREDICTED: Solanum lycopersicum uncharacterized LOC101253139 (LOC101253139), mRNA	sp|O81316|SCL6_ARATH	429	5e-120	Scarecrow-like protein 6 OS=Arabidopsis thaliana GN=SCL6 PE=1 SV=1	--	--	--	--	--	K14494	3e-36	152	gmx:547718	DELLA protein	-	-	-
		0	1736	Ⅰ
	CL11078.Contig3_All	0	791	Ⅰ	gi|460370638|ref|XP_004231158.1|	235	1e-60	PREDICTED: uncharacterized protein LOC101253139 [Solanum lycopersicum]	gi|460370637|ref|XM_004231110.1|	168	6e-39	PREDICTED: Solanum lycopersicum uncharacterized LOC101253139 (LOC101253139), mRNA	sp|Q9M000|SCL22_ARATH	50.4	1e-06	Scarecrow-like protein 22 OS=Arabidopsis thaliana GN=SCL22 PE=2 SV=1	--	--	--	--	--	--	--	--	--	--	-	-	-
		0	794	Ⅰ
pas-mir1	Unigene9061_All	3.5	561	Ⅰ	gi|359490774|ref|XP_002270021.2|	812.8	0	PREDICTED: probable L-type lectin-domain containing receptor kinase S.7-like [Vitis vinifera]	gi|356551829|ref|XM_003544228.1|	71.9	3e-09	PREDICTED: Glycine max probable L-type lectin-domain containing receptor kinase S.7-like (LOC100807767), mRNA	sp|Q9LYX1|LRK82_ARATH	285	6e-77	L-type lectin-domain containing receptor kinase VIII.2 OS=Arabidopsis thaliana GN=LECRK82 PE=2 SV=1	PA0074_1	60.8	9e-09	COG0515	Serine/threonine protein kinase	K05658	2e-30	132	vvi:100262734	ATP-binding cassette, subfamily B (MDR/TAP), member 1	GO:0016310//phosphorylation	GO:0004672//protein kinase activity;GO:0000166//nucleotide binding	-
pas-mir21a/b	CL6650.Contig2_All	0	175	Ⅱ	--	--	--	--	--	--	--	--	--	--	--	--	--	--	--	--	--	--	--	--	--	--	-	-	-
		0	174	Ⅱ
	CL6650.Contig1_All	0	175	Ⅱ	--	--	--	--	--	--	--	--	--	--	--	--	--	--	--	--	--	--	--	--	--	--	-	-	-
		0	174	Ⅱ
pas-mir22-3p	CL1197.Contig1_All	3.5	3023	Ⅰ	gi|356542909|ref|XP_003539907.1|	818.5	0	PREDICTED: zinc finger CCCH domain-containing protein 53-like [Glycine max]	gi|225321723|dbj|AK325716.1|	327	4e-86	Solanum lycopersicum cDNA, clone: LEFL2016D15, HTC in fruit	sp|Q0D3J9|C3H53_ORYSJ	558	8e-159	Zinc finger CCCH domain-containing protein 53 OS=Oryza sativa subsp. japonica GN=Os07g0682400 PE=2 SV=1	--	--	--	--	--	--	--	--	--	--	-	GO:0003676//nucleic acid binding;GO:0046872//metal ion binding	-
		3.5	3021	Ⅰ
	CL1197.Contig2_All	3.5	2681	Ⅰ	gi|356542909|ref|XP_003539907.1|	814.3	0	PREDICTED: zinc finger CCCH domain-containing protein 53-like [Glycine max]	gi|225321723|dbj|AK325716.1|	327	4e-86	Solanum lycopersicum cDNA, clone: LEFL2016D15, HTC in fruit	sp|Q0D3J9|C3H53_ORYSJ	561	1e-159	Zinc finger CCCH domain-containing protein 53 OS=Oryza sativa subsp. japonica GN=Os07g0682400 PE=2 SV=1	--	--	--	--	--	--	--	--	--	--	-	GO:0003676//nucleic acid binding;GO:0046872//metal ion binding	-
		3.5	2679	Ⅰ
